# Supplementary material for: Data Mining Evidences Variabilities in Glucose and Lipid Metabolism among Fish Strains: A Case Study on Three Genotypes of Gibel Carp Fed by Different Carbohydrate Sources
Source: Aquac Nutr. 2023 Feb 2;2023:7589827. doi: 10.1155/2023/7589827 (PMC9973145; doi:10.1155/2023/7589827)
Supplement: Supplementary Materials — To compare the differences in detail and make the comparison clear, we also performed statistical analysis on all the results, which was shown in the Supplementary Data. Accordingly, the statistical results were described and showed in the Supplementary Result. [file 7589827.f1.zip]

Archive with 2 entries (2 files):
- Supplementary data (1).docx
- Supplementary Result (1).docx
